# Supplementary material for: Dietary Habits, Awareness, and Knowledge among Polish Healthcare Providers and Healthcare Students
Source: Healthcare (Basel). 2024 Sep 26;12(19):1931. doi: 10.3390/healthcare12191931 (PMC11475298; doi:10.3390/healthcare12191931)
Supplement: Supplementary file 1 [file healthcare-12-01931-s001.zip]

Archive with 1 entries (1 files):
- healthcare-3194490-supplementary.pdf
